# Supplementary material for: Shedding Light on Capillary-Based Backscattering Interferometry
Source: Sensors (Basel). 2022 Mar 10;22(6):2157. doi: 10.3390/s22062157 (PMC8949530; doi:10.3390/s22062157)
Supplement: Supplementary file 1 [file sensors-22-02157-s001.zip]

Archive with 1 entries (1 files):
- sensors-1614501-supplementary.pdf
